# Supplementary material for: Group size, survival and surprisingly short lifespan in socially foraging bats
Source: BMC Ecol. 2016 Jan 15;16:2. doi: 10.1186/s12898-016-0056-1 (PMC4714502; doi:10.1186/s12898-016-0056-1)
Supplement: Supplementary file 1 — 10.1186/s12898-016-0056-1: Data set of total group size (adults and juveniles) for 81 capture events at 14 social groups. The columns respectively represent the capture site (1), the capture date (2), the capture month (3), and the total group size (adults and juveniles) (4). [file 12898_2016_56_MOESM1_ESM.csv]

site	date	month	totalgs
100	2008-09-27	9	9
100	2008-10-18	10	10
100	2008-11-05	11	2
100	2008-11-22	11	3
100	2009-03-23	3	5
147	2008-10-17	10	6
147	2008-12-11	12	4
147	2009-03-26	3	7
147	2010-03-29	3	3
147	2011-03-24	3	5
150	2012-12-06	12	11
150	2013-11-24	11	7
150	2014-05-17	5	3
152A	2011-12-14	12	7
152A	2012-04-08	4	10
152A	2012-07-12	7	21
152A	2013-02-22	2	4
152A	2013-07-11	7	15
152A	2013-09-20	9	10
152A	2013-11-20	11	14
152A	2014-05-13	5	1
152A	2014-05-18	5	10
154A	2010-04-01	4	7
154A	2011-03-19	3	5
154A	2011-12-04	12	7
154A	2011-12-08	12	8
154A	2012-04-10	4	3
154A	2012-07-14	7	8
154A	2013-03-12	3	11
154B	2010-04-02	4	11
154B	2011-03-20	3	8
154B	2011-12-03	12	4
154B	2011-12-05	12	2
154B	2011-12-09	12	7
154B	2012-04-11	4	5
154B	2012-07-15	7	8
154B	2013-04-01	4	10
157	2010-04-03	4	6
157	2011-03-21	3	4
164	2010-03-24	3	2
164	2010-03-25	3	1
164	2011-03-22	3	13
164	2011-12-16	12	1
164	2012-04-13	4	4
164	2012-07-16	7	18
164	2013-02-28	2	11
164	2013-08-02	8	22
164	2013-09-12	9	33
165	2012-07-20	7	21
165	2013-02-24	2	13
165	2013-07-16	7	14
165	2013-08-07	8	6
165	2013-09-09	9	3
165	2013-11-14	11	12
165	2013-12-09	12	10
165	2014-05-22	5	9
257	2013-04-03	4	18
257	2013-07-19	7	26
257	2013-07-25	7	7
257	2014-01-08	1	4
257	2014-05-10	5	6
270	2009-04-03	4	17
270	2013-04-09	4	12
270	2013-08-08	8	17
270	2013-11-27	11	6
270	2013-12-07	12	6
271	2010-03-30	3	5
271	2011-03-25	3	9
271	2011-12-01	12	3
271	2012-04-12	4	5
271	2012-07-24	7	12
271	2012-12-19	12	3
271	2013-07-20	7	15
271	2013-11-13	11	2
275	2013-04-17	4	14
275	2013-07-23	7	26
275	2013-12-01	12	22
275	2014-05-27	5	15
451	2013-04-16	4	16
451	2013-07-22	7	26
451	2013-11-19	11	8
