# Supplementary material for: Group size, survival and surprisingly short lifespan in socially foraging bats
Source: BMC Ecol. 2016 Jan 15;16:2. doi: 10.1186/s12898-016-0056-1 (PMC4714502; doi:10.1186/s12898-016-0056-1)
Supplement: Supplementary file 3 — 10.1186/s12898-016-0056-1: Survival matrix of 63 adult females analysed with MSMR models. The columns represent respectively the 15 months of recording with absence or group size (1-15), the sex (16), the age (17), the year of first marking (18), and the capture site (19). [file 12898_2016_56_MOESM3_ESM.csv]

4_2013	5_2013	6_2013	7_2013	8_2013	9_2013	10_2013	11_2013	12_2013	1_2014	2_2014	3_2014	4_2014	5_2014	6_2014	sex	age	markyear	site
10	10	9	9	9	11	9	11	10	11	10	7	10	10	11	f	a	2012	152Blab
10	0	0	0	0	0	0	0	0	0	0	0	0	0	0	f	a	2012	152Blab
10	10	9	9	9	11	9	11	10	11	10	7	10	10	11	f	a	2012	152Blab
10	10	9	9	9	11	9	11	10	11	10	7	10	10	11	f	a	2012	152Blab
10	10	9	9	9	11	9	11	10	11	10	7	10	10	11	f	a	2012	152Blab
10	10	9	9	9	11	9	11	0	11	0	7	10	10	11	f	a	2012	152Blab
10	10	9	9	9	11	9	11	10	11	10	7	10	10	11	f	a	2012	152Blab
10	10	9	9	9	11	9	11	10	11	10	7	10	10	11	f	a	2012	152Blab
10	10	9	9	9	11	9	11	10	0	0	7	10	10	11	f	a	2013	152Blab
0	10	9	0	0	0	0	0	0	0	0	0	0	0	0	f	a	2013	152Blab
0	0	0	9	9	11	9	11	10	11	10	7	10	10	11	f	a	2011	152Blab
0	0	0	9	0	0	0	0	0	0	0	0	0	0	0	f	a	2013	152Blab
0	0	0	0	0	11	9	0	0	0	0	0	0	0	0	f	a	2013	152Blab
0	0	0	0	0	0	0	11	0	0	0	0	0	0	0	f	a	2013	152Blab
0	0	0	0	0	0	0	0	10	11	10	7	10	10	11	f	a	2013	152Blab
0	0	0	0	0	0	0	0	0	0	0	0	0	10	11	f	a	2014	152Blab
10	9	9	10	9	9	8	9	9	10	13	4	12	11	10	f	a	2012	152Bstairs
10	9	9	10	9	9	8	9	9	10	13	4	12	11	10	f	a	2012	152Bstairs
10	9	9	10	9	9	8	9	9	10	13	4	12	11	10	f	a	2012	152Bstairs
10	9	9	10	0	0	0	0	0	0	0	0	0	0	0	f	a	2012	152Bstairs
10	9	9	10	9	9	0	0	0	0	0	0	0	0	0	f	a	2012	152Bstairs
10	9	9	10	9	9	8	9	9	10	13	4	12	11	10	f	a	2012	152Bstairs
10	9	9	10	9	9	8	0	0	0	0	0	0	0	0	f	a	2013	152Bstairs
0	9	9	0	0	0	0	0	0	0	0	0	0	11	0	f	a	2012	152Bstairs
0	9	9	10	9	9	8	9	9	10	13	4	12	11	10	f	a	2010	152Bstairs
0	9	9	10	9	0	0	0	0	0	0	0	0	0	0	f	a	2012	152Bstairs
0	9	9	10	9	9	8	9	9	10	13	4	12	11	0	f	a	2011	152Bstairs
0	9	9	0	0	0	0	0	0	0	0	0	0	0	0	f	a	2010	152Bstairs
0	9	9	10	9	9	8	9	9	10	13	4	12	11	10	f	a	2010	152Bstairs
0	0	0	10	9	0	0	0	0	0	0	0	0	0	0	f	a	2013	152Bstairs
0	0	0	0	0	9	8	9	9	10	13	4	0	0	0	f	a	2013	152Bstairs
0	0	0	0	0	9	0	0	0	0	0	4	12	11	10	f	a	2013	152Bstairs
0	0	0	0	0	0	0	9	0	0	0	0	0	0	0	f	a	2013	152Bstairs
0	0	0	0	0	0	0	0	0	0	0	4	12	11	10	f	a	2012	152Bstairs
0	0	0	0	0	0	0	0	0	0	0	0	0	11	10	f	a	2014	152Bstairs
5	0	0	0	0	0	0	0	0	0	0	0	0	0	0	f	a	2012	150lab
5	4	6	6	6	6	8	7	6	7	8	7	7	7	6	f	a	2012	150lab
5	4	6	6	6	6	0	7	0	0	0	0	0	0	0	f	a	2011	150lab
5	0	0	0	0	0	0	0	0	0	0	0	0	0	0	f	a	2011	150lab
5	4	6	6	6	6	8	7	6	7	8	7	7	7	6	f	a	2011	150lab
5	4	6	6	6	6	8	7	6	7	8	7	7	7	6	f	a	2011	150lab
5	4	6	6	6	0	0	0	0	0	0	0	0	0	0	f	a	2011	150lab
5	4	6	6	6	0	0	0	0	0	0	0	0	0	0	f	a	2012	150lab
5	4	6	6	6	6	8	7	6	7	8	7	7	7	6	f	a	2011	150lab
5	4	6	6	6	6	8	7	6	7	8	7	7	7	6	f	a	2012	150lab
5	4	6	6	6	6	8	7	6	7	8	7	7	7	6	f	a	2012	150lab
0	0	0	0	0	0	0	0	6	7	8	7	7	7	6	f	a	2013	150lab
0	0	0	0	0	0	0	0	6	7	8	0	0	0	0	f	a	2013	150lab
0	0	0	0	0	0	0	0	6	0	0	0	0	0	0	f	a	2013	150lab
11	10	7	3	9	10	10	9	10	11	9	11	9	10	10	f	a	2012	152Acol
11	10	7	3	9	10	0	0	0	0	0	0	0	0	0	f	a	2012	152Acol
11	10	7	0	9	0	0	9	10	11	9	11	9	10	10	f	a	2012	152Acol
11	10	7	3	9	10	10	9	10	11	9	11	9	10	10	f	a	2012	152Acol
11	10	7	3	9	10	10	9	10	11	9	11	9	10	10	f	a	2012	152Acol
11	10	7	3	9	10	10	9	10	11	0	0	0	0	0	f	a	2012	152Acol
11	10	7	3	9	10	10	9	10	11	9	11	9	10	10	f	a	2012	152Acol
11	10	7	3	9	10	10	9	10	11	9	11	9	10	10	f	a	2012	152Acol
11	10	7	0	9	10	10	9	10	11	9	11	9	10	10	f	a	2012	152Acol
0	0	0	0	0	0	0	9	10	0	9	11	9	10	10	f	a	2013	152Acol
0	0	0	0	0	0	0	0	0	0	9	11	0	0	0	f	a	2013	152Acol
0	0	0	0	0	0	0	0	0	0	9	11	0	0	0	f	a	2013	152Acol
0	0	0	0	0	0	0	0	0	0	0	0	0	10	10	f	a	2014	152Acol
0	0	0	0	0	0	0	0	0	0	0	0	0	10	10	f	a	2014	152Acol
